# Supplementary material for: β‐Asarone Attenuates Neuroinflammation of Alzheimer's Disease by Activating Autophagy and Suppressing NLRP3 Inflammasome Assembly
Source: CNS Neurosci Ther. 2026 Feb 4;32(2):e70771. doi: 10.1002/cns.70771 (PMC12869116; doi:10.1002/cns.70771)
Supplement: Supplementary file 1 — Figure S1: Inhibition of NLRP3 ineffectual the activation of β‐asarone on autophagy in microglia induced by Aβ. (A) Representative immunoblots of NLRP3, Beclin‐1 and LC3‐II/I. (B–D) Quantification of relative protein level of NLRP3, Beclin‐1 and LC3‐II/I. Data are expressed as mean ± SD. *p < 0.05, **p < 0.01, relative to contral group; # p < 0.05, ## p < 0.01, relative to Aβ group. n = 3. Aβ = 25 μM, β‐asarone = 40 μg/mL, MCC950 = 10 μM. [file CNS-32-e70771-s001.zip]

Archive with 2 entries (2 files):
- cns70771-sup-0001-FigureS1.doc
- cns70771-sup-0002-Supinfo.pdf
